# Supplementary material for: Extracellular Molecular Repertoire of Xerotolerant Actinobacteria Colonizing Serpentinite Rocks
Source: Int J Mol Sci. 2026 May 9;27(10):4233. doi: 10.3390/ijms27104233 (PMC13206832; doi:10.3390/ijms27104233)
Supplement: Supplementary file 1 [file ijms-27-04233-s001.zip]

Archive with 1 entries (1 files):
- ijms-4292193-supplementary.pdf
